# Supplementary material for: Bioaccumulation and biomagnification of heavy metals in marine micro-predators
Source: Commun Biol. 2023 Nov 27;6:1206. doi: 10.1038/s42003-023-05539-x (PMC10682414; doi:10.1038/s42003-023-05539-x)
Supplement: Supplementary file 3 — Supplementary Data 1 [file 42003_2023_5539_MOESM3_ESM.xlsx]

## Sheet: Foglio1
Data 2. Results of X-ray microanalysis in different parts of the four nematode trophic groups: 1A (predators of microbes); 1B (deposit feeders); 2A (microalgal grazers) and 2B (predators of metazoans). Reported are the content of each heavy metal expressed in percentage for Cr, Cu, Fe, Mn, Ni and Zn in the head, middle body and tail of nematodes collected in the contaminated sediments of Bagnoli-…
Area	Trophic group	Body part		Cr	Cu	Fe	Mn	Ni	Zn
Bagnoli-Coroglio				%	%	%	%	%	%
St44	1A	Head	avg	6.2	32.3	24.7	4.5	9.4	23
			se	2.7	4.3	5.7	0.6	1.4	10
		Middle Body	avg	5.8	34.4	11	8	9.9	30.3
			se	2	3.6	4.3	2.5	1.1	8.6
		Tail	avg	4.1	31.6	13.3	4.3	9.2	37.1
			se	2.1	5.1	5.2	2.2	2.1	15.4
St44	1B	Head	avg	0.6	29.1	2.4	1	3.8	63.1
			se	0.6	2.6	1.3	1	1.9	4.7
		Middle Body	avg	2.8	25.9	17.3	3.2	4.4	46.4
			se	2.4	1.1	3.6	2	2.2	3.6
		Tail	avg	2.9	25.6	7.5	4.3	5	54.8
			se	1.5	2	1.9	2.1	2.7	5.8
St44	2A	Head	avg	4.2	31.6	18.7	5.2	8.9	31.5
			se	1.3	4.2	1.7	0.4	2.2	7.9
		Middle Body	avg	2.4	32.2	23.6	3.7	6.8	31.3
			se	1.2	3.6	7.3	1.9	4	5
		Tail	avg	3.7	32.2	25.7	2.7	5.6	30.1
			se	1.9	3.7	4.6	1.4	3.3	10.6
St44	2B	Head	avg	1.1	24.3	5.7	1.2	2.6	65.2
			se	1.1	3.5	0.6	1.2	1.5	7.2
		Middle Body	avg	1	25.8	5.3	2.3	2.6	63.1
			se	1	1.4	2.6	1.2	1.3	5.1
		Tail	avg	1.3	23.6	6.1	1.6	3.9	63.5
			se	0.6	1.6	1.8	0.9	1.3	2.8
St19	1A	Head	avg	0.4	27.9	11.4	0.6	1.6	58.2
			se	0.4	2.6	2.3	0.6	1.6	4.7
		Middle Body	avg	2.1	16.8	33.7	2.8	3.5	41.1
			se	1.3	2.6	8.1	1.1	1.6	1.7
		Tail	avg	1	21.9	13.3	0.7	0.9	62.2
			se	0.6	3.7	7.7	0.7	0.9	6.1
St19	1B	Head	avg	2.8	18.6	17.2	4	3.3	54.1
			se	0.4	2	5	0.6	1.7	2.1
		Middle Body	avg	1.5	15.2	37.7	3.1	3.2	39.3
			se	1	3.1	15	1.1	0.9	9
		Tail	avg	0.5	13.7	28.4	1.6	0.9	54.9
			se	0.5	3	12.3	1.2	0.9	11
St19	2A	Head	avg	1.8	27.9	14	1.8	2.9	51.6
			se	0.9	3	4.5	1	1.5	5.6
		Middle Body	avg	0.9	27.1	14.5	1.2	2.5	53.8
			se	0.9	2.3	4.9	1.2	1.3	3.3
		Tail	avg	0	24.3	6.5	0.4	3.1	65.7
			se	0	1.1	1.4	0.4	2.1	3.6
St19	2B	Head	avg	4.8	29.8	13.9	3.5	8.6	39.4
			se	2.5	1.3	7.7	1.8	4.4	16.7
		Middle Body	avg	7.6	34.7	11.3	6.1	9.7	30.7
			se	3.3	0.5	3	1.1	1.7	8.4
		Tail	avg	2	36.6	12.3	3.8	7.1	38.2
			se	2	4.2	4.9	2.1	3.5	10.7
St21	1A	Head	avg	0.6	39.9	19.7	0.7	4.4	34.7
			se	0.6	6.6	13.2	0.7	2.2	9.3
		Middle Body	avg	3.5	38.9	19.1	3.6	7.7	27.3
			se	2.3	3.1	6.4	1.9	2.6	4.2
		Tail	avg	1.4	39	11.6	1.7	4.4	41.9
			se	1.4	5.2	6.8	1.7	2.5	9
St21	1B	Head	avg	4.3	23	42.9	4.3	5.7	19.9
			se	0.7	2.9	5	0.3	1.9	0.5
		Middle Body	avg	1.3	11.9	67	4.1	1.4	14.4
			se	0.6	2.2	8.1	1.6	1.4	3.3
		Tail	avg	0.6	26.7	51.6	2	1.8	17.3
			se	0.6	7.6	5.6	1	0.9	2.1
St21	2A	Head	avg	0.5	33.5	3.9	2.2	2.6	57.3
			se	0.5	0.6	2.1	1.2	1.4	5.2
		Middle Body	avg	1.6	32.6	6.3	2.3	2.1	55.2
			se	1.6	3.6	3.1	1.5	2.1	4.8
		Tail	avg	0.4	31.6	10.9	1.8	5.9	49.5
			se	0.4	1	4	1.8	0.1	5
St21	2B	Head	avg	4.7	25.7	19.7	2.4	8.1	39.4
			se	2.7	4.5	13	1.4	1.7	13.5
		Middle Body	avg	2.4	33.6	21.5	3.7	5.6	33.1
			se	1.7	2.3	6.8	1.8	1.2	6.1
		Tail	avg	3.1	30.6	13.7	2.9	6	43.6
			se	1.7	1.3	8.5	1.6	3.1	13.9
St99	1A	Head	avg	2.6	27.1	8.8	3.8	4.7	53
			se	1.7	3.8	3	1	2.7	7
		Middle Body	avg	0.7	27.6	16.6	1.5	2	51.7
			se	0.7	1.3	9.4	0.8	2	8.6
		Tail	avg	0	27.7	5.6	0.8	1.8	64.2
			se	0	1.1	3.7	0.8	1.8	4.1
St99	1B	Head	avg	0.6	27.1	11.9	1.9	1.3	57.2
			se	0.6	4.4	1.7	1	1.3	5.6
		Middle Body	avg	2.1	22.8	28	4	4.8	38.4
			se	0.8	2.5	4.2	1.7	0.8	9.2
		Tail	avg	1	24.1	17.8	3.1	6.5	47.5
			se	0.1	3.8	3.3	1	3.2	7.7
St99	2A	Head	avg	2.3	29.7	9.5	4.2	8.3	46.1
			se	0.7	2.7	2.8	1.5	1.1	8.4
		Middle Body	avg	2.8	30.3	9	3.5	0.7	53.7
			se	1.4	0.4	3	2.2	0.7	5.8
		Tail	avg	2.9	29.3	8.1	3.2	4.6	51.9
			se	0.5	1.3	2.3	0.6	0.5	4.3
St99	2B	Head	avg	2.1	24	6.4	2.7	4.4	60.4
			se	1.5	1	3.5	1.6	1.3	7.6
		Middle Body	avg	1	27.9	9.1	2.1	2.5	57.3
			se	1	1.4	4.6	1.1	2.5	7.4
		Tail	avg	1.3	21.3	7.1	3	2.6	64.8
			se	0.1	1.9	2.6	0.6	1.3	3.8
St127	1A	Head	avg	6.3	29.5	21.7	5.5	4.2	32.8
			se	3.1	6.5	14.9	2.8	2.5	14.4
		Middle Body	avg	5.5	30.8	23.8	3.9	8	28
			se	2.8	2.4	9	2.1	0.6	11.4
		Tail	avg	7.3	26.6	19.5	6.6	10.1	29.8
			se	1.5	0.5	7.8	0.3	3.3	12.1
St127	1B	Head	avg	4.5	24.6	22.7	1.2	3.5	43.5
			se	3.2	3.1	11.5	1.2	3.5	16.1
		Middle Body	avg	4.7	15.3	52.1	3.7	5.5	18.7
			se	2.5	1.5	2.7	0.2	1.3	6.5
		Tail	avg	3.5	24	23.9	1.3	3.8	43.6
			se	3.5	5.2	14.5	1.3	2.6	16.2
St127	2A	Head	avg	0.7	36.6	13.9	2.5	5.5	40.7
			se	0.7	5.2	2.7	1.4	3.6	7.1
		Middle Body	avg	1.8	39.9	11.5	2.4	4.4	40
			se	1.8	4	3.4	2.4	3	4.6
		Tail	avg	2.1	39.7	10.3	4	3.6	40.4
			se	2.1	2.9	5.4	3	2.3	5.2
St127	2B	Head	avg	5.1	30	18	5.8	13.4	27.7
			se	3.1	5.7	11.2	2.2	2.5	9
		Middle Body	avg	4.3	36.7	12.1	6.7	8.9	31.3
			se	2.9	7.2	3.5	1.1	2.3	3.6
		Tail	avg	5.6	36.6	14.6	6.2	8.4	28.7
			se	2.9	1.7	1.7	1.9	2.9	6.3
Area	Trophic group	Body part		Cr	Cu	Fe	Mn	Ni	Zn
				%	%	%	%	%	%
Control	1A	Head	avg	2.1	28.2	11	0.9	6	52
			se	1.2	8.9	2.2	0.9	3.8	14.6
		Middle Body	avg	2	32.9	18.6	7.2	2.3	36.9
			se	1.4	10.8	12.7	3.3	1.2	10.6
		Tail	avg	3.9	39.6	9.4	1.8	0.7	44.6
			se	0.6	14.8	5.6	1.8	0.7	11.6
Control	1B	Head	avg	0.6	24	6	1.6	6.1	61.7
			se	0.6	2.6	0.7	0.9	2.4	5.3
		Middle Body	avg	1.6	21.6	16.9	1.4	1.4	57
			se	1.6	1.7	3.8	1.4	1.4	5
		Tail	avg	2	20.9	6	2.5	3.4	65.1
			se	1	2	3.3	1.3	2	6.5
Control	2A	Head	avg	1.4	22.8	6.1	1.7	2.3	65.8
			se	0.7	1.9	0.9	1	1.7	2.7
		Middle Body	avg	0.8	22.1	20.6	5	5.8	45.7
			se	0.4	3.3	9.2	0.6	1.1	4
		Tail	avg	3.1	21.7	8.1	2.6	3.4	61.1
			se	0.4	3.2	1.1	1.3	0.3	4.1
Control	2B	Head	avg	0.7	21.2	4.5	2.2	3	68.4
			se	0.7	3.6	1.3	1.1	1.5	5.9
		Middle Body	avg	1.1	16.4	31.7	2.9	3.9	44
			se	0.6	2	6.9	1.7	0.6	7.5
		Tail	avg	0.6	19.3	5.1	0.5	0.9	73.5
			se	0.6	2.5	2.8	0.5	0.5	2.9
