# Supplementary material for: Bioaccumulation and biomagnification of heavy metals in marine micro-predators
Source: Commun Biol. 2023 Nov 27;6:1206. doi: 10.1038/s42003-023-05539-x (PMC10682414; doi:10.1038/s42003-023-05539-x)
Supplement: Supplementary file 4 — Supplementary Data 2 [file 42003_2023_5539_MOESM4_ESM.xlsx]

## Sheet: Foglio1
Data 2. Output of the pair-wise tests of the PERMANOVA analyses on data reported in the Supplementary Data 1. Nematode body parts (BP): head (H), middle body (B), and tail (T) and trophic groups (TG): 1A (predators of microbes); 1B (deposit feeders); 2A (microalgal grazers) and 2B (predators of metazoans) in different stations in contaminated sediments.
	Source	St99	St19	St21	St44	St127	Head	Body	Tail	1A	1B	2A	2B	Body part	TG
All heavy metals	St
	TG
	BP
	St x TG		H & T ≠ B
	St x BP
	Tg x BP						St99 ≠ St21 & St127	St44 & St99 ≠ St12 & St127	St99≠St12&St127; St19≠St21&127
	St x TG x BP
	Residuals
	total
Cr	St
	TG
	BP
	St x TG									St44 > St99, St19 & St21; St127 > St99, St19 & St21	St127 > St99	St44 > St19, St21 & St127; St99 > St19, St21, St127	St19, St21 & St44 > St99; St127 > St99, St19
	St x BP
	TG x BP
	St x TG x BP
	Residuals
	total
Cu	St
	TG
	BP
	St x TG										H & B > T		B > H
	St x BP
	TG x BP						2B > 2A> 1B> 1A	2B & 2A> 1B; 1A> 1B	2B & 2A> 1B; 1A >1B
	St x TG x BP
	Residuals
	total
Fe	St
	TG
	BP
	St x TG									St99 > St127	St21 > St44, St99	St44 > St99, St19, St21 & St127; St127 > St99	St19, St21 & St127 > St44; St127> St99
	St x BP
	Tg x BP										H & T > B
	St x TG x BP
	Residuals
	total
Mn	St
	TG
	BP
	St x TG									St44 & St127 > St19	ns	St44> St99; St99> St19 & St21	St19 >St44; St127 >St44, St99 & St21
	St x BP
	Tg x BP
	St x TG x BP
	Residuals
	total
Ni	St
	TG
	BP
	St x TG	ns	2B > 1A, 1B & 2A	ns	1A> 1B & 2B; 2A > 2B	2B> 1B & 2A
	St x BP
	TG x BP
	St x TG x BP
	Residuals
	total
Zn	St
	TG
	BP													H & B > T
	St x TG	ns	2B >1A, 1B & 2A	ns	1A >1B & 2B; 2A > 2B	2B> 1B & 2A
	St x BP
	Tg x BP
	St x TG x BP
	Residuals
	total
