# Supplementary material for: Bioaccumulation and biomagnification of heavy metals in marine micro-predators
Source: Commun Biol. 2023 Nov 27;6:1206. doi: 10.1038/s42003-023-05539-x (PMC10682414; doi:10.1038/s42003-023-05539-x)
Supplement: Supplementary file 5 — Supplementary Data 3 [file 42003_2023_5539_MOESM5_ESM.txt]

Figure 1 & Figure 5

Area 			Status 			Trophic group 		Code 	AS 	Cd 	Cr 	Cu 	Mn 	Ni 	Zn
										µg g-1 	µg g-1 	µg g-1 	µg g-1 	µg g-1 	µg g-1 	µg g-1 
Bagnoli-Coroglio Bay 	contaminated sediments 	predators of microbes 	1A	255.91 	23.55   129.16  669.97  62.07   450.15  765.20
Bagnoli-Coroglio Bay    contaminated sediments  predators of microbes   1A      133.60  27.46   126.13  733.15  111.46  436.07  815.70
Bagnoli-Coroglio Bay    contaminated sediments  predators of microbes   1A      198.36  27.29   129.56  670.31  87.74   443.55  714.60
Bagnoli-Coroglio Bay    contaminated sediments  deposit feeders         1B      75.19   9.37    86.24   149.53  112.70  90.21   599.20
Bagnoli-Coroglio Bay    contaminated sediments  deposit feeders         1B      86.62   10.96   66.23   327.77  35.60   80.40   697.90
Bagnoli-Coroglio Bay    contaminated sediments  deposit feeders         1B      84.95   11.39   77.45   238.77  55.68   90.30   500.50
Bagnoli-Coroglio Bay    contaminated sediments  microalgal grazers      2A      133.84  12.45   64.80   285.78  15.14   65.29   790.70
Bagnoli-Coroglio Bay    contaminated sediments  microalgal grazers      2A      68.50   35.79   81.38   159.48  41.15   54.65   872.50
Bagnoli-Coroglio Bay    contaminated sediments  microalgal grazers      2A     104.06   27.02   74.77   244.27  48.10   75.08   709.00
Bagnoli-Coroglio Bay    contaminated sediments  predators of metazoans  2B     209.33   13.46   87.67   172.36  66.45   212.79  1027.70
Bagnoli-Coroglio Bay    contaminated sediments  predators of metazoans  2B     195.22   16.32   143.28  187.73  118.12  261.18  1184.40
Bagnoli-Coroglio Bay    contaminated sediments  predators of metazoans  2B     207.27   14.54   118.82  172.44  93.02   212.90  870.90
Figure 2

Area 			Status 			Trophic group 		Code    AS      Cd      Cr      Cu      Mn      Ni      Zn
										µg g-1  µg g-1  µg g-1  µg g-1  µg g-1  µg g-1  µg g-1
Gabicce Mare 		control 		predators of microbes   1A      189.76  27.40   27.76   504.26  102.40  247.55  727.30
Gabicce Mare            control  		predators of microbes   1A      204.66  25.30   27.43   409.26  73.00   172.74  847.80
Gabicce Mare  		control 		predators of microbes 	1A 	184.07 	31.51 	29.70 	597.55 	134.69 	321.81 	606.80
Gabicce Mare 		control 		deposit feeders 	1B 	36.36 	5.16 	39.53 	128.23 	49.60 	52.14 	718.00
Gabicce Mare            control 		deposit feeders 	1B      38.93  	5.56    34.34 	123.83 	34.03 	46.48 	754.50
Gabicce Mare 		control 		deposit feeders 	1B 	40.36 	6.19 	46.65 	133.36 	66.46   57.88 	681.40
Gabicce Mare 		control 		microalgal grazers 	2A      44.24 	3.57 	39.20 	191.90 	39.25 	204.00 	683.50
Gabicce Mare 		control 		microalgal grazers 	2A 	58.53 	5.30 	34.75 	144.95 	27.94 	170.77 	717.90
Gabicce Mare 		control 		microalgal grazers 	2A 	36.72 	4.00 	45.86 	239.88 	52.20 	236.64 	649.10
Gabicce Mare 		control 		predators of metazoans 	2B 	121.18 	5.73 	35.07 	42.71 	123.19 	73.89 	817.60
Gabicce Mare 		control 		predators of metazoans 	2B 	125.41 	6.95 	26.62   38.90 	88.71 	57.08	874.80
Gabicce Mare 		control 		predators of metazoans 	2B 	122.06 	5.74 	45.94 	46.55 	161.38 	90.88 	760.30


Figure 3 

Area 			Trophic group 			Code 			Cr      Cu      Mn      Ni      Zn
										pg µg-1 pg µg-1 pg µg-1 pg µg-1 pg µg-1
Bagnoli-Coroglio Bay 	predators of microbes           1A 			2.45    187.97  1.14    14.00   442.85
Bagnoli-Coroglio Bay    predators of microbes           1A                      1.87    177.57  1.76    7.83    424.25
Bagnoli-Coroglio Bay    predators of microbes           1A                      0.00    201.69  2.38    15.61   421.07
Bagnoli-Coroglio Bay    predators of microbes           1A                      2.07    139.18  0.88    9.27    417.52
Bagnoli-Coroglio Bay    predators of microbes           1A                      1.93    203.40  1.78    9.81    449.02
Bagnoli-Coroglio Bay    predators of microbes           1A                      0.47    121.01  0.90    7.29    370.93
Bagnoli-Coroglio Bay    predators of microbes           1A                      1.10    270.02  1.30    24.82   325.08
Bagnoli-Coroglio Bay    predators of microbes           1A			5.11	264.79	4.37	33.94	160.83
Bagnoli-Coroglio Bay	predators of microbes		1A			0.81	276.72	0.00	13.84	297.85
Bagnoli-Coroglio Bay	predators of microbes		1A			10.76	258.52	4.71	41.46	124.42
Bagnoli-Coroglio Bay	predators of microbes		1A			8.27	250.13	7.48	52.33	178.04
Bagnoli-Coroglio Bay	predators of microbes		1A			1.58	171.75	2.16	32.66	373.95
Bagnoli-Coroglio Bay	predators of microbes		1A			1.84	225.13	1.23	17.87	420.43
Bagnoli-Coroglio Bay	predators of microbes		1A			10.71	176.10	6.92	30.77	115.91
Bagnoli-Coroglio Bay	predators of microbes		1A			11.93	196.20	6.86	50.24	152.90
Bagnoli-Coroglio Bay	deposit feeders			1B			1.38	47.52	5.57	5.76	202.59
Bagnoli-Coroglio Bay	deposit feeders			1B			0.48	71.80	0.45	1.61	414.72
Bagnoli-Coroglio Bay	deposit feeders			1B			1.01	48.45	1.55	3.78	249.72
Bagnoli-Coroglio Bay	deposit feeders			1B			1.32	19.48	4.70	0.85	242.98
Bagnoli-Coroglio Bay	deposit feeders			1B			1.36	58.51	1.04	2.55	416.41
Bagnoli-Coroglio Bay	deposit feeders			1B			0.93	39.81	0.89	3.01	240.37
Bagnoli-Coroglio Bay	deposit feeders			1B			1.46	31.69	2.94	2.68	109.37
Bagnoli-Coroglio Bay	deposit feeders			1B			1.51	52.07	1.62	2.41	131.18
Bagnoli-Coroglio Bay	deposit feeders			1B			1.78	58.42	1.77	2.56	72.74
Bagnoli-Coroglio Bay	deposit feeders			1B			4.12	41.67	4.89	6.66	289.81
Bagnoli-Coroglio Bay	deposit feeders			1B			0.00	86.82	0.00	0.00	445.61
Bagnoli-Coroglio Bay	deposit feeders			1B			1.11	62.64	2.26	5.33	260.99
Bagnoli-Coroglio Bay	deposit feeders			1B			1.48	38.97	1.20	2.05	288.73
Bagnoli-Coroglio Bay	deposit feeders			1B			0.49	72.09	0.47	1.18	335.15
Bagnoli-Coroglio Bay	deposit feeders			1B			7.93	37.92	2.10	8.21	47.51
Bagnoli-Coroglio Bay	microalgal grazers		2A			2.53	88.18	0.94	3.13	350.57
Bagnoli-Coroglio Bay	microalgal grazers		2A			2.28	49.19	1.32	3.05	396.29
Bagnoli-Coroglio Bay	microalgal grazers		2A			1.00	67.39	0.71	2.40	439.04
Bagnoli-Coroglio Bay	microalgal grazers		2A			0.50	81.73	0.18	2.37	426.35
Bagnoli-Coroglio Bay	microalgal grazers		2A			0.84	38.69	0.45	1.79	473.04
Bagnoli-Coroglio Bay	microalgal grazers		2A			0.67	64.53	0.60	1.15	446.69
Bagnoli-Coroglio Bay	microalgal grazers		2A			0.23	95.34	0.27	1.22	438.73
Bagnoli-Coroglio Bay	microalgal grazers		2A			0.39	54.01	0.77	1.65	494.15
Bagnoli-Coroglio Bay	microalgal grazers		2A			1.16	74.18	1.27	4.24	354.31
Bagnoli-Coroglio Bay	microalgal grazers		2A			2.52	87.38	0.73	4.73	196.15
Bagnoli-Coroglio Bay	microalgal grazers		2A			0.78	44.38	0.78	0.87	402.37
Bagnoli-Coroglio Bay	microalgal grazers		2A			4.03	91.83	2.34	9.41	155.55
Bagnoli-Coroglio Bay	microalgal grazers		2A			2.52	108.35	1.10	6.57	251.57
Bagnoli-Coroglio Bay	microalgal grazers		2A			0.58	71.63	0.36	0.80	388.41
Bagnoli-Coroglio Bay	microalgal grazers		2A			0.00	81.75	0.33	1.45	317.32
Bagnoli-Coroglio Bay	predators of metazoans		2B			0.41	40.75	1.39	1.43	713.84
Bagnoli-Coroglio Bay	predators of metazoans		2B			2.90	48.19	3.72	7.87	726.23
Bagnoli-Coroglio Bay	predators of metazoans		2B			2.25	41.16	2.42	12.40	450.43
Bagnoli-Coroglio Bay	predators of metazoans		2B			0.48	54.43	1.90	4.74	614.60
Bagnoli-Coroglio Bay	predators of metazoans		2B			9.31	70.32	4.40	30.56	317.26
Bagnoli-Coroglio Bay	predators of metazoans		2B			8.73	55.23	6.33	24.21	189.04
Bagnoli-Coroglio Bay	predators of metazoans		2B			0.95	55.40	0.35	8.16	594.59
Bagnoli-Coroglio Bay	predators of metazoans		2B			10.46	47.90	5.19	20.83	234.63
Bagnoli-Coroglio Bay	predators of metazoans		2B			2.20	55.76	3.82	16.88	334.57
Bagnoli-Coroglio Bay	predators of metazoans		2B			0.52	38.65	1.27	7.99	666.57
Bagnoli-Coroglio Bay	predators of metazoans		2B			1.56	53.40	1.39	9.16	719.25
Bagnoli-Coroglio Bay	predators of metazoans		2B			2.00	39.22	1.84	3.78	576.80
Bagnoli-Coroglio Bay	predators of metazoans		2B			0.93	73.68	2.71	14.33	396.11
Bagnoli-Coroglio Bay	predators of metazoans		2B			11.38	59.88	11.31	33.13	292.82
Bagnoli-Coroglio Bay	predators of metazoans		2B			7.14	49.51	4.58	24.21	212.67


Figure 4	

Area 			Trophic group 			Code 			Cr	Cu	Mn	Ni	Zn
										pg µg-1	pg µg-1	pg µg-1	pg µg-1	pg µg-1
Gabicce Mare		predators of microbes		1A			0.57	165.90	7.40	5.73	268.62
Gabicce Mare		predators of microbes		1A			0.78	160.02	6.66	5.21	278.67
Gabicce Mare		predators of microbes		1A			0.40	143.53	6.71	5.31	261.13
Gabicce Mare		deposit feeders			1B			0.61	27.73	0.71	0.75	409.45
Gabicce Mare		deposit feeders			1B			0.74	28.02	0.76	1.04	413.06
Gabicce Mare		deposit feeders			1B			0.52	26.25	0.58	0.44	405.02
Gabicce Mare		microalgal grazers		2A			0.33	42.35	1.96	11.90	312.31
Gabicce Mare		microalgal grazers		2A			0.36	29.75	1.48	10.99	344.54
Gabicce Mare		microalgal grazers		2A			0.30	57.49	2.55	11.31	272.88
Gabicce Mare		predators of metazoans		2B			0.57	6.16	5.43	3.24	298.46
Gabicce Mare		predators of metazoans		2B			0.45	5.68	4.26	2.56	313.18
Gabicce Mare		predators of metazoans		2B			0.74	6.69	6.75	3.96	277.51


Figure 6 

Area			Trophic group			Code	nematode individual biomass	Cr	Cu	Mn	Ni	Zn
								µg 				pg µg-1	pg µg-1	pg µg-1	pg µg-1	pg µg-1
Bagnoli-Coroglio Bay	predators of microbes		1A	0.78				2.45	187.97	1.14	14.00	442.85
Bagnoli-Coroglio Bay	predators of microbes		1A	1.05				1.87	177.57	1.76	7.83	424.25
Bagnoli-Coroglio Bay	predators of microbes		1A	0.52				0.00	201.69	2.38	15.61	421.07
Bagnoli-Coroglio Bay	predators of microbes		1A	0.34				2.07	139.18	0.88	9.27	417.52
Bagnoli-Coroglio Bay	predators of microbes		1A	0.43				1.93	203.40	1.78	9.81	449.02
Bagnoli-Coroglio Bay	predators of microbes		1A	0.25				0.47	121.01	0.90	7.29	370.93
Bagnoli-Coroglio Bay	predators of microbes		1A	0.32				1.10	270.02	1.30	24.82	325.08
Bagnoli-Coroglio Bay	predators of microbes		1A	0.43				5.11	264.79	4.37	33.94	160.83
Bagnoli-Coroglio Bay	predators of microbes		1A	0.22				0.81	276.72	0.00	13.84	297.85
Bagnoli-Coroglio Bay	predators of microbes		1A	0.45				10.76	258.52	4.71	41.46	124.42
Bagnoli-Coroglio Bay	predators of microbes		1A	0.58				8.27	250.13	7.48	52.33	178.04
Bagnoli-Coroglio Bay	predators of microbes		1A	0.32				1.58	171.75	2.16	32.66	373.95
Bagnoli-Coroglio Bay	predators of microbes		1A	0.35				1.84	225.13	1.23	17.87	420.43
Bagnoli-Coroglio Bay	predators of microbes		1A	0.41				10.71	176.10	6.92	30.77	115.91
Bagnoli-Coroglio Bay	predators of microbes		1A	0.28				11.93	196.20	6.86	50.24	152.90
Bagnoli-Coroglio Bay	deposit feeders			1B	0.63				1.38	47.52	5.57	5.76	202.59
Bagnoli-Coroglio Bay	deposit feeders			1B	0.96				0.48	71.80	0.45	1.61	414.72
Bagnoli-Coroglio Bay	deposit feeders			1B	0.30				1.01	48.45	1.55	3.78	249.72
Bagnoli-Coroglio Bay	deposit feeders			1B	1.09				1.32	19.48	4.70	0.85	242.98
Bagnoli-Coroglio Bay	deposit feeders			1B	1.23				1.36	58.51	1.04	2.55	416.41
Bagnoli-Coroglio Bay	deposit feeders			1B	0.95				0.93	39.81	0.89	3.01	240.37
Bagnoli-Coroglio Bay	deposit feeders			1B	2.15				1.46	31.69	2.94	2.68	109.37
Bagnoli-Coroglio Bay	deposit feeders			1B	2.35				1.51	52.07	1.62	2.41	131.18
Bagnoli-Coroglio Bay	deposit feeders			1B	1.94				1.78	58.42	1.77	2.56	72.74
Bagnoli-Coroglio Bay	deposit feeders			1B	0.47				4.12	41.67	4.89	6.66	289.81
Bagnoli-Coroglio Bay	deposit feeders			1B	0.58				0.00	86.82	0.00	0.00	445.61
Bagnoli-Coroglio Bay	deposit feeders			1B	0.35				1.11	62.64	2.26	5.33	260.99
Bagnoli-Coroglio Bay	deposit feeders			1B	1.05				1.48	38.97	1.20	2.05	288.73
Bagnoli-Coroglio Bay	deposit feeders			1B	1.21				0.49	72.09	0.47	1.18	335.15
Bagnoli-Coroglio Bay	deposit feeders			1B	0.90				7.93	37.92	2.10	8.21	47.51
Bagnoli-Coroglio Bay	microalgal grazers		2A	2.19				2.53	88.18	0.94	3.13	350.57
Bagnoli-Coroglio Bay	microalgal grazers		2A	2.46				2.28	49.19	1.32	3.05	396.29
Bagnoli-Coroglio Bay	microalgal grazers		2A	1.93				1.00	67.39	0.71	2.40	439.04
Bagnoli-Coroglio Bay	microalgal grazers		2A	1.11				0.50	81.73	0.18	2.37	426.35
Bagnoli-Coroglio Bay	microalgal grazers		2A	1.28				0.84	38.69	0.45	1.79	473.04
Bagnoli-Coroglio Bay	microalgal grazers		2A	0.95				0.67	64.53	0.60	1.15	446.69
Bagnoli-Coroglio Bay	microalgal grazers		2A	0.70				0.23	95.34	0.27	1.22	438.73
Bagnoli-Coroglio Bay	microalgal grazers		2A	0.83				0.39	54.01	0.77	1.65	494.15
Bagnoli-Coroglio Bay	microalgal grazers		2A	0.57				1.16	74.18	1.27	4.24	354.31
Bagnoli-Coroglio Bay	microalgal grazers		2A	2.98				2.52	87.38	0.73	4.73	196.15
Bagnoli-Coroglio Bay	microalgal grazers		2A	3.35				0.78	44.38	0.78	0.87	402.37
Bagnoli-Coroglio Bay	microalgal grazers		2A	2.60				4.03	91.83	2.34	9.41	155.55
Bagnoli-Coroglio Bay	microalgal grazers		2A	0.58				2.52	108.35	1.10	6.57	251.57
Bagnoli-Coroglio Bay	microalgal grazers		2A	0.74				0.58	71.63	0.36	0.80	388.41
Bagnoli-Coroglio Bay	microalgal grazers		2A	0.42				0.00	81.75	0.33	1.45	317.32
Bagnoli-Coroglio Bay	predators of metazoans		2B	4.08				0.41	40.75	1.39	1.43	713.84
Bagnoli-Coroglio Bay	predators of metazoans		2B	4.55				2.90	48.19	3.72	7.87	726.23
Bagnoli-Coroglio Bay	predators of metazoans		2B	3.61				2.25	41.16	2.42	12.40	450.43
Bagnoli-Coroglio Bay	predators of metazoans		2B	1.36				0.48	54.43	1.90	4.74	614.60
Bagnoli-Coroglio Bay	predators of metazoans		2B	1.96				9.31	70.32	4.40	30.56	317.26
Bagnoli-Coroglio Bay	predators of metazoans		2B	0.75				8.73	55.23	6.33	24.21	189.04
Bagnoli-Coroglio Bay	predators of metazoans		2B	0.53				0.95	55.40	0.35	8.16	594.59
Bagnoli-Coroglio Bay	predators of metazoans		2B	0.69				10.46	47.90	5.19	20.83	234.63
Bagnoli-Coroglio Bay	predators of metazoans		2B	0.37				2.20	55.76	3.82	16.88	334.57
Bagnoli-Coroglio Bay	predators of metazoans		2B	3.96				0.52	38.65	1.27	7.99	666.57
Bagnoli-Coroglio Bay	predators of metazoans		2B	4.27				1.56	53.40	1.39	9.16	719.25
Bagnoli-Coroglio Bay	predators of metazoans		2B	3.66				2.00	39.22	1.84	3.78	576.80
Bagnoli-Coroglio Bay	predators of metazoans		2B	1.57				0.93	73.68	2.71	14.33	396.11
Bagnoli-Coroglio Bay	predators of metazoans		2B	1.98				11.38	59.88	11.31	33.13	292.82
Bagnoli-Coroglio Bay	predators of metazoans		2B	1.16				7.14	49.51	4.58	24.21	212.67

Gabicce Mare		predators of microbes		1A	1.13				0.57	165.90	7.40	5.73	268.62
Gabicce Mare		predators of microbes		1A	1.35				0.78	160.02	6.66	5.21	278.67
Gabicce Mare		predators of microbes		1A	0.90				0.40	143.53	6.71	5.31	261.13
Gabicce Mare		deposit feeders			1B	0.26				0.61	27.73	0.71	0.75	409.45
Gabicce Mare		deposit feeders			1B	0.30				0.74	28.02	0.76	1.04	413.06
Gabicce Mare		deposit feeders			1B	0.23				0.52	26.25	0.58	0.44	405.02
Gabicce Mare		microalgal grazers		2A	0.49				0.33	42.35	1.96	11.90	312.31
Gabicce Mare		microalgal grazers		2A	0.54				0.36	29.75	1.48	10.99	344.54
Gabicce Mare		microalgal grazers		2A	0.44				0.30	57.49	2.55	11.31	272.88
Gabicce Mare		predators of metazoans		2B	0.66				0.57	6.16	5.43	3.24	298.46
Gabicce Mare		predators of metazoans		2B 	0.86				0.45	5.68	4.26	2.56	313.18
Gabicce Mare		predators of metazoans		2B	0.47				0.74	6.69	6.75	3.96	277.51
